# Supplementary material for: Identification of Anoplophora glabripennis (Moschulsky) by its emitted specific volatile organic compounds
Source: Sci Rep. 2020 Mar 23;10:5194. doi: 10.1038/s41598-020-61897-0 (PMC7089994; doi:10.1038/s41598-020-61897-0)
Supplement: Supplementary file 1 — Supplementary information. [file 41598_2020_61897_MOESM1_ESM.xlsx]

## Sheet: General I
Determination of the specific volatile organic compounds emitted by Anoplophora glabripennis (Moschulsky)
Ramona Makarow1
Sara Schäfer1
Peter Kaul 1
1	Safety and Security Research Institute
	Institute of Detection Technologies
	Hochschule Bonn-Rhein-Sieg University of Applied Sciences
	Von-Liebig-Straße 20
	53359 Rheinbach
	Germany
Contact:	ramona.makarow@h-brs.de

## Sheet: Healthy host trees
	List of substances determined from a TD-GC/MS analysis from healthy Acer, Populus and Salix. Substances are sorted by class (HC hydrocarbons, Benz benzoic substances, MT monoterpenes, St sesquiterpenes) and rate ('total no. of 27).
				Acer							Populus											Salix									Total no. of 27	Rel.
No.	Class	CAS-Nr.	Substance	1	2	3	4	5	6	7	1	2	3	4	5	6	7	8	9	10	11	1	2	3	4	5	6	7	8	9
1	HC	000111-65-9	Octane	x	x	x	x	x	x	x	x	x	x	x	x	x	x	x				x	x	x	x	x	x	x	x	x	24	0.888889
2	HC	000629-59-4	Tetradecane	x	x	x	x	x	x	x	x		x	x		x	x	x	x	x	x	x	x		x	x	x	x	x	x	24	0.888889
3	HC	000629-62-9	Pentadecane	x	x	x	x	x	x	x	x			x	x	x	x	x	x	x	x		x	x	x	x	x	x	x	x	24	0.888889
4	HC	000111-84-2	Nonane	x	x	x	x	x	x			x	x	x	x	x	x	x				x	x	x	x	x	x	x		x	21	0.777778
5	HC	000629-78-7	Heptadecane				x	x			x				x		x	x	x	x	x	x	x	x	x	x		x	x	x	17	0.62963
6	HC	000629-50-5	Tridecane	x	x	x	x	x	x	x			x		x	x		x	x	x	x					x		x			16	0.592593
7	HC	000124-19-6	Nonanal	x				x	x	x			x									x	x		x	x		x	x		11	0.407407
8	HC	000112-31-2	Decanal	x	x			x	x	x				x														x	x	x	9	0.333333
9	HC	000544-76-3	Hexadecane											x				x	x	x	x					x		x	x	x	9	0.333333
10	HC	000142-82-5	Heptane	x							x		x	x			x								x		x				7	0.259259
11	HC	000111-66-0	1-Octene	x	x			x															x	x	x	x					7	0.259259
12	HC	000124-11-8	1-Nonene	x	x			x															x	x	x	x					7	0.259259
13	HC	001120-36-1	1-Tetradecene	x	x	x	x	x	x	x																					7	0.259259
14	HC	021964-49-8	1,13-Tetradecadiene	x	x	x	x	x	x	x																					7	0.259259
15	HC	000112-40-3	Dodecane		x		x		x													x		x	x						6	0.222222
16	HC	002437-56-1	1-Tridecene	x	x	x	x	x	x																						6	0.222222
17	HC	006765-39-5	1-Heptadecene		x		x	x	x	x																					5	0.185185
18	HC	013360-61-7	1-Pentadecene		x			x	x																	x					4	0.148148
19	HC	000592-27-8	Heptane, 2-methyl-																				x	x	x						3	0.111111
20	HC	000821-95-4	1-Undecene		x	x	x																								3	0.111111
21	HC	000112-41-4	1-Dodecene		x		x																		x						3	0.111111
22	HC	000629-73-2	1-Hexadecene				x	x	x																						3	0.111111
23	Benz	000108-88-3	Toluene	x	x					x	x	x	x	x	x	x	x	x	x	x	x	x	x		x		x	x	x	x	21	0.777778
24	Benz	004536-86-1	Benzene, (1-propyloctyl)-											x								x	x	x	x	x	x		x	x	9	0.333333
25	Benz	004537-15-9	Benzene, (1-butylheptyl)-											x								x	x	x	x		x		x	x	8	0.296296
26	Benz	004621-36-7	Benzene, (1-ethyloctyl)-											x								x	x	x	x	x	x				7	0.259259
27	Benz	004536-87-2	Benzene, (1-ethylnonyl)-											x								x		x	x	x	x			x	7	0.259259
28	Benz	000071-43-2	Benzene								x			x	x				x	x	x										6	0.222222
29	Benz	004537-12-6	Benzene, (1-propylheptyl)-											x								x	x	x	x		x				6	0.222222
30	Benz	004537-11-5	Benzene, (1-butylhexyl)-																			x	x	x	x		x				5	0.185185
31	MT	007785-70-8	1R-α-Pinene		x		x			x	x	x	x	x	x	x	x	x	x	x	x	x	x	x	x	x	x	x	x	x	23	0.851852
32	MT	000127-91-3	(+)-β-Pinene		x						x	x				x	x		x	x	x		x	x	x	x	x	x	x	x	16	0.592593
33	MT	000079-92-5	Camphene		x								x						x	x	x	x	x	x	x	x		x	x	x	13	0.481481
34	MT	000464-48-2	(-)-Camphor										x						x	x	x										4	0.148148
35	MT	000138-86-3	Limonene	x																		x					x				3	0.111111
36	ST	017699-14-8	Copaene/ α-Cubene											x								x	x	x	x	x	x	x	x	x	10	0.37037
37	ST	000087-44-5	Caryophyllene																				x	x	x	x		x	x	x	7	0.259259
38	ST	017699-05-7	trans-α-Bergamotene																				x	x	x	x		x	x	x	7	0.259259
39	ST	003691-12-1	α-Guaiene																				x	x	x	x		x	x	x	7	0.259259
40	ST	022469-52-9	(+)-Cyclosartivene																				x	x	x	x			x	x	6	0.222222
41	ST	5989-08-02	(+)-alpha-Longipinene																			x	x		x	x	x				5	0.185185
42	ST	25246-27-9	(-)-Alloaromadendrene												x				x	x	x										4	0.148148

## Sheet: Mechanically damaged trees
List of substances determined from a TD-GC/MS analysis from mechanically damaged Acer. Substances are sorted by class (HC hydrocarbons, Benz benzoic substances, MT monoterpenes, St sesquiterpenes) and rate ('total no. of 22").
				Acer I								Acer II									Acer III					Total No. of 22	Rel.
No.	Class	CAS	Name	1	2	3	4	5	6	7	8	1	2	3	4	5	6	7	8	9	1	2	3	4	5
1	HC	67-63-0	Isopropyl Alcohol	x	x													x	x	x	x					6	0.272727
2	HC	111-65-9	Octane																		x	x	x	x	x	5	0.227273
3	HC	66-25-1	Hexanal																		x	x	x	x	x	5	0.227273
4	HC	629-62-9	Pentadecane																		x	x	x	x	x	5	0.227273
5	HC	629-59-4	Tetradecane																		x	x	x	x	x	5	0.227273
6	HC	124-19-6	Nonanal																		x	x	x	x	x	5	0.227273
7	HC	112-40-3	Dodecane																		x	x	x	x	x	5	0.227273
8	HC	544-76-3	Hexadecane																		x	x	x	x	x	5	0.227273
9	HC	2213-23-2	Heptane, 2,4-diemthyl-																		x	x	x		x	4	0.181818
10	HC	67-64-1	Acetone																		x		x		x	3	0.136364
11	HC	142-82-5	Heptane																		x			x	x	3	0.136364
12	HC	124-18-5	Decane																				x	x	x	3	0.136364
13	HC	17302-28-2	Nonane, 2,6-dimethyl-																			x	x	x		3	0.136364
14	HC	1120-21-4	Undecane																				x	x	x	3	0.136364
15	HC	112-40-3	Dodecane																			x	x	x		3	0.136364
16	HC	629-78-7	Heptadecane																		x			x	x	3	0.136364
17	Benz	719-22-2	2,5-Cyclohexadiene-1,4-dione, 2,6-Di-tert-Butyl-																		x	x	x	x	x	5	0.227273
18	Benz	108-88-3	Toluene																		x	x	x	x	x	5	0.227273
19	Benz	71-43-2	Benzene																		x	x	x	x		4	0.181818
20	Benz	106-42-3	P-Xylene																			x	x	x	x	4	0.181818
21	Benz	128-37-0	Butylated Hydroxytoluene																		x	x		x	x	4	0.181818
22	Benz	24157-81-1	2.6-Diisopropylnaphthalene																		x			x	x	3	0.136364
23	MT	7785-70-8	1R-alpha-Pinene																		x	x	x	x	x	5	0.227273
24	MT	13466-78-9	3-Carene																		x	x	x	x	x	5	0.227273
25	MT	5989-27-5	D-Limonene																		x	x	x	x	x	5	0.227273
26	MT	127-91-3	.beta.-Pinene																		x		x	x	x	4	0.181818
27	ST	475-20-7	(+)-Longifolene																		x	x	x			3	0.136364

## Sheet: native insects species
List of substances determined from a TD-GC/MS analysis from native insects species. Substances are sorted by class (HC hydrocarbons, Benz benzoic substances, MT monoterpenes, St sesquiterpenes) and rate ('total no. of 42").
				Zeuzera pyrina							Saperda cacharias				Cossus cossus								Aromia moschata																							Total No. Of 42	Rel.
No.	Class	CAS	Name	in Populus							Pupa		Strands		Larva								Adult							Larva
1	HC	2213-23-2	Heptane, 2,4-dimethyl-								x	x	x	x		x	x	x	x	x	x	x																								11	0.261905
2	HC	13475-82-6	Heptane, 2,2,4,6,6-pentamethyl-								x	x	x	x		x	x	x	x	x	x																									10	0.238095
3	HC	100-52-7	Benzaldehyd																											x		x	x			x	x	x	x	x	x	x				10	0.238095
4	HC	2216-34-4	Octane, 4-methyl-								x	x	x	x		x		x	x	x		x																								9	0.214286
5	HC	565-75-3	Pentane, 2,3,4-trimethyl-								x	x		x	x	x	x	x		x																										8	0.190476
6	HC	66-25-1	Hexanal																											x			x	x	x			x	x	x	x					8	0.190476
7	HC	629-59-4	Tetradecane										x					x	x				x	x		x	x		x																	8	0.190476
8	HC	67-63-0	Isopropyl Alcohol											x		x	x	x	x	x		x																								7	0.166667
9	HC	112-40-3	Dodecane								x						x					x	x				x	x	x																	7	0.166667
10	HC	17312-80-0	Undecane, 2,4-dimethyl-								x	x	x											x		x	x	x																		7	0.166667
11	HC	124-19-6	Nonanal																				x	x		x	x	x	x																	6	0.142857
12	HC	7045-71-8	Undecane, 2-methyl-								x	x	x	x								x																								5	0.119048
13	HC	112-40-3	Dodecane										x	x		x				x	x																									5	0.119048
14	HC	2847-72-5	Decane, 4-methyl-								x					x		x			x																									4	0.0952381
15	HC	1636-44-8	Decane, 4-ethyl-								x								x	x	x																									4	0.0952381
16	HC	6117-97-1	Dodecane, 4-methyl-								x		x	x					x																											4	0.0952381
17	HC	61141-72-8	Dodecane, 4,6-dimethyl-								x	x							x	x																										4	0.0952381
18	HC	560-21-4	Pentane, 2,3,3-trimethyl-								x						x					x																								3	0.0714286
19	HC	19549-87-2	2,4-Dimethyl-1-heptene								x					x						x																								3	0.0714286
20	HC	17302-27-1	Nonane, 2,5-dimethyl-								x			x						x																										3	0.0714286
21	HC	17312-53-7	Decane, 3,6-diemthyl-										x							x		x																								3	0.0714286
22	HC	629-62-9	Pentadecane								x	x					x																													3	0.0714286
23	HC	2221-95-6	18-Norabietane								x				x	x																														3	0.0714286
24	Benz	100-42-5	Styrene								x	x	x	x																																4	0.0952381
25	Benz	694-87-1	Bicyclo[4.2.0]octa-2,4,6-triene								x	x	x	x																																4	0.0952381
26	MT	13837-63-3	(+)-4-Carene																				x	x	x	x	x	x	x																	7	0.166667
27	ST	475-20-7	(+)-Longifolene																											x			x	x		x	x	x			x	x			x	9	0.214286
28	ST	87-44-5	Caryophyllene																						x		x	x	x																	4	0.0952381
29	ST	502-61-4	α-Farnesene																					x	x		x			x																4	0.0952381

## Sheet: ALB-infested Acer COMPLETE
List of substances determined from a TD-GC/MS analysis from ALB-infested Acer (Acer I and Acer II). Substances are sorted by class (HC hydrocarbons, MT monoterpenes, St sesquiterpenes, Benz benzoic substances) and rate ('total no. of 43").
				Acer I-I								Acer I- II							Acer I- III								Acer II-I								Acer II-II												Total No. Of 43	Rel.
No.	Class	CAS	Substance	1	2	3	4	5	6	7	8	1	2	3	4	5	6	7	1	2	3	4	5	6	7	8	1	2	3	4	5	6	7	8	1	2	3	4	5	6	7	8	9	10	11	12
1	HC	112-40-3	Dodecane	x		x	x	x	x	x	x	x	x		x		x	x	x	x	x	x	x	x		x																					19	0.44186
2	HC	629-59-4	Tetradecane	x	x	x	x	x		x	x	x	x	x	x		x	x	x			x	x	x		x																					17	0.395349
3	HC	66-25-1	Hexanal	x		x		x	x	x	x	x	x	x	x		x	x		x								x		x		x															16	0.372093
4	HC	19549-87-2	2,4-Dimethyl-1-heptene										x	x		x	x	x	x	x	x	x	x	x	x	x									x	x		x									16	0.372093
5	HC	111-65-9	Octane					x	x	x	x	x	x	x	x		x	x						x		x	x						x										x				15	0.348837
6	HC	67-64-1	Acetone										x	x					x	x	x	x						x			x		x	x			x						x	x	x		14	0.325581
7	HC	142-82-5	Heptane							x	x		x		x		x	x		x			x	x		x	x	x		x	x																14	0.325581
8	HC	589-53-7	Heptane, 4-methyl-										x	x		x	x	x	x		x	x	x	x	x	x									x			x									14	0.325581
9	HC	124-19-6	Nonanal	x			x	x	x	x	x	x	x	x	x		x	x														x															13	0.302326
10	HC	629-62-9	Pentadecane	x				x	x	x	x	x	x				x	x	x			x		x		x																					13	0.302326
11	HC	544-76-3	Hexadecane							x		x		x	x		x	x	x	x		x	x	x	x	x																					13	0.302326
12	HC	67-63-0	Isopropyl Alcohol	x	x	x	x	x	x	x	x																																				8	0.186047
13	HC	1113-56-0	1,3-Pentadiene, 2,3-dimethyl-												x		x	x					x	x	x	x																					7	0.162791
14	HC	3391-86-4	1-Octen-3-ol	x			x				x				x			x					x			x																					7	0.162791
15	HC	2213-23-2	Heptane, 2,4-diemthyl-			x			x	x																								x	x			x									6	0.139535
16	HC	124-18-5	Decane				x						x	x			x	x					x																								6	0.139535
17	HC	816-19-3	Hexanoic acid, 2-ethyl-methyl ester				x					x	x	x				x					x																								6	0.139535
18	HC	78-83-1	1-Propanol, 2-methyl-	x		x	x	x			x																																				5	0.116279
19	HC	513-86-0	3-Butanone, 3-hydroxy-				x																																				x	x	x	x	5	0.116279
20	HC	1116-90-1	1,4-Hexadiene, 4-methyl-															x					x	x	x	x																					5	0.116279
21	HC	17312-53-7	Decane, 3,6-diemthyl-							x								x		x																x	x										5	0.116279
22	HC	1120-21-4	Undecane	x			x						x	x																	x																5	0.116279
23	HC	112-31-2	Decanal		x				x		x				x		x																														5	0.116279
24	HC	629-82-3	Octane, 1,1’-oxybis-												x		x	x						x		x																					5	0.116279
25	HC	513-85-9	2.3-Butanediol				x																																					x	x	x	4	0.0930233
26	HC	111-84-2	Nonane							x	x				x		x																														4	0.0930233
27	HC	3760-14-3	1,5-Cyclooctadiene, 1,5-di																		x	x		x	x																						4	0.0930233
28	HC	3891-98-3	Dodecane, 2,6,10-trimethyl-															x						x												x	x										4	0.0930233
29	HC	630-02-4	Octacosane	x		x	x			x																																					4	0.0930233
30	HC	5876-87-9	1,11-Dodecadiene																			x	x		x	x																					4	0.0930233
31	HC	141-78-6	Ethyl Acetate	x		x	x																																								3	0.0697674
32	HC	2216-34-4	Octane, 4-methyl-																																x	x		x									3	0.0697674
33	HC	871-83-0	Nonane, 2-methyl-																																x	x		x									3	0.0697674
34	HC	17301-94-9	Nonane, 4-methyl-														x	x							x																						3	0.0697674
35	HC	17301-23-4	Undecane, 2,6-dimethyl-	x		x	x																																								3	0.0697674
36	HC	62962-9	Pentadecane																		x			x											x												3	0.0697674
37	HC	629-50-5	Tridecane									x		x										x																							3	0.0697674
38	HC	21964-49-8	1,13-Tetradecadiene					x		x	x																																				3	0.0697674
39	HC	629-78-7	Heptadecane							x		x												x																							3	0.0697674
40	MT	7785-70-8	1R-α-Pinene	x		x	x	x	x	x	x	x	x	x	x		x	x	x	x	x	x	x	x	x	x																					21	0.488372
41	MT	127-91-3	β-Pinene	x		x	x	x	x	x	x			x	x		x	x					x											x													13	0.302326
42	MT	13466-78-9	3-Carene									x	x	x	x		x		x	x	x	x	x	x	x	x																					13	0.302326
43	MT	79-92-5	Camphene	x		x	x	x	x	x	x							x					x						x				x	x													12	0.27907
44	MT	555-10-2	.beta-Phellandrene			x	x					x	x	x					x	x	x	x																					x				10	0.232558
45	MT	5989-27-5	D-Limonene									x	x	x			x	x	x	x		x												x													9	0.209302
46	MT	18172-67-3	(-)-β-Pinene						x			x		x	x		x	x					x																								7	0.162791
47	MT	13466-78-9	3-Carene	x		x	x	x	x	x	x																																				7	0.162791
48	MT	5989-27-5	D-Limonene	x		x	x	x	x	x	x																																				7	0.162791
49	MT	99-83-2	α-Phellandrene																x	x	x	x																									4	0.0930233
50	MT	99-85-4	1,4-Cyclohexadiene, 1-methyl-4-(1-methylethyl)-					x	x	x										x																											4	0.0930233
51	MT	99-86-5	α-Terpinene																x	x	x	x																									4	0.0930233
52	MT	99-85-4	γ-Terpinene																x	x	x	x																									4	0.0930233
53	MT	3387-41-5	Sabinene																	x	x	x																									3	0.0697674
54	MT	28634-89-1	β-Thujene																		x																										1	0.0232558
55	ST	100010-98-1	(+)-Cycloisosativene	x		x	x	x	x	x	x	x	x	x	x		x	x	x	x			x	x	x	x			x				x	x									x	x	x	x	26	0.604651
56	ST	3856-25-5/ 17699-14-8	Copaene/ α-Cubebene	x		x	x		x	x	x	x	x	x	x		x	x					x										x	x							x		x	x		x	19	0.44186
57	ST	5989-08-02	(+)-α-Longipinene	x			x				x	x		x	x		x	x					x	x										x													11	0.255814
58	ST	17699-05-7	α-Bergamotene	x			x					x	x	x	x		x	x																													8	0.186047
59	ST	495-60-3	(-)-Zingeberen				x						x										x										x	x										x			6	0.139535
60	ST	87-44-5	Caryophyllene				x								x		x	x																													4	0.0930233
61	ST	17334-55-3	(+)-Calarene																				x	x	x	x																					4	0.0930233
62	ST	514-51-2	β-Patchoulene																				x		x	x																					3	0.0697674
63	Benz	71-43-2	Benzene	x			x	x	x	x	x	x	x	x	x		x	x					x			x				x		x															16	0.372093
64	Benz	108-88-3	Toluene					x	x	x	x		x	x	x		x	x					x		x	x	x		x			x		x													16	0.372093
65	Benz	644-30-4	Benzene, 1-(1,5-dimethyl-4-hexen-1-yl)4-methyl-	x								x	x	x				x															x										x	x	x	x	10	0.232558
66	Benz	719-22-2	2,5-Cyclohexadiene-1,4-dione, 2,6-bis(1,1-dimethylethyl)-	x		x	x	x	x	x	x																																				7	0.162791
67	Benz	95-47-6	O-Xylene									x			x		x	x	x				x																								6	0.139535
68	Benz	24157-81-1	2,6-Diisopropylnaphthalene	x			x	x	x	x	x																																				6	0.139535
69	Benz	527-84-4	Benzene, 1-methyl-2-(1-methylethyl)											x					x	x	x	x																									5	0.116279
70	Benz	128-37-0	Butylated Hydroxytoluene	x		x	x			x	x																																				5	0.116279
71	Benz	100-42-5	Styrene				x				x																	x						x													4	0.0930233
72	Benz	98-86-2	Acetophenone																								x			x		x	x														4	0.0930233
73	Benz	106-42-3	P-Xylene					x		x	x																																				3	0.0697674
